# Supplementary material for: Factors Influencing Parental Engagement in an Early Childhood Obesity Prevention Program Implemented at Scale: The Infant Program
Source: Nutrients. 2018 Apr 19;10(4):509. doi: 10.3390/nu10040509 (PMC5946294; doi:10.3390/nu10040509)
Supplement: Supplementary file 1 [file nutrients-10-00509-s001.zip]

Archive with 1 entries (1 files):
- nutrients-292219-SI.pdf
